# Supplementary material for: Strategy and rationale for urine collection protocols employed in the NEPTUNE study
Source: BMC Nephrol. 2015 Nov 17;16:190. doi: 10.1186/s12882-015-0185-3 (PMC4650313; doi:10.1186/s12882-015-0185-3)
Supplement: Additional file 2: — Specimen Stability Worksheet. [file 12882_2015_185_MOESM2_ESM.xlsx]

## Sheet: NGAL
Specimen Stability Worksheet
Analyte/ Units	NGAL/ ng/mL
Test Method	ELISA
Temperature	Ambient
Spec. ID	Day 0	Day 1	% Diff. 1	Day 3	% Diff. 3	Day 7	% Diff 7	Note
1	129.696	103.677	-0.200615	158.629	0.223083	164.96	0.271897
2	31.526	23.224	-0.263338	25.042	-0.205672	23.18	-0.264734
3	179.01	157.899	-0.117932	208.512	0.164806	220.25	0.230378
4	80.346	69.1	-0.13997	77.68	-0.0331815	86.85	0.0809499
5	147.847	117.452	-0.205584	131.143	-0.112982	143.86	-0.0269671
6	79.115	67.66	-0.144789	74.034	-0.064223	84.65	0.0699614
7	77.682	65.371	-0.158479	68.242	-0.121521	75.95	-0.022296
8	42.638	35.337	-0.171232	34.961	-0.180051	36.18	-0.151461
9	135.582	139.628	0.0298417	153.631	0.133122	159.13	0.173681
10	9.023	8.708	-0.0349108	10.928	0.211127	16.08	0.782112
Mean			-0.140701		0.00145098		0.114352
Temperature	Refrigerated
Spec. ID	Day 0	Day 1	% Diff. 1	Day 3	% Diff. 3	Day 7	% Diff 7	Note
1	129.696	98.506	-0.240485	101.891	-0.214386	113.39	-0.125725
2	31.526	22.942	-0.272283	25.562	-0.189177	27.96	-0.113113
3	179.01	149.699	-0.163739	162.522	-0.0921066	188.35	0.0521759
4	80.346	62.309	-0.224492	68.357	-0.149217	71.16	-0.114331
5	147.847	115.186	-0.220911	121.794	-0.176216	130.69	-0.116046
6	79.115	64.806	-0.180863	73.606	-0.0696328	72.87	-0.0789357
7	77.682	60.709	-0.218493	65.694	-0.154321	64.58	-0.168662
8	42.638	36.278	-0.149163	36.822	-0.136404	34.17	-0.198602
9	135.582	126.628	-0.0660412	129.459	-0.0451609	127.4	-0.0603472
10	9.023	9.891	0.0961986	11.012	0.220437	7.4	-0.179874
Mean			-0.164027		-0.100619		-0.110346
	Freeze/ Thaw
Spec. ID	Day 0	Day 1	% Diff. 1	Day 3	% Diff. 3	Day 7	% Diff 7	Note
1	129.696	100.321	-0.226491	107.55	-0.170753	105.06	-0.189952
2	31.526	23.307	-0.260705	26.416	-0.162088	23.54	-0.253315
3	179.01	158.696	-0.11348	167.054	-0.0667896	158.85	-0.112619
4	80.346	62.292	-0.224703	75.199	-0.0640604	72.44	-0.0983994
5	147.847	119.154	-0.194072	136.555	-0.0763763	135.02	-0.0867586
6	79.115	66.292	-0.162081	71.71	-0.0935979	67.14	-0.151362
7	77.682	63.531	-0.182166	62.976	-0.18931	64.84	-0.165315
8	42.638	35.296	-0.172194	33.937	-0.204067	31.36	-0.264506
9	135.582	109.471	-0.192585	119.425	-0.119168	130.28	-0.0391055
10	9.023	4.506	-0.50061	9.214	0.0211681	6.8	-0.24637
Mean			-0.222909		-0.112504		-0.16077
	6N HCl
Spec. ID	Day 0	Day 1	% Diff. 1	Day 3	% Diff. 3	Day 7	% Diff 7	Note
1	129.696	79.239	-0.389041
2	31.526	8.355	-0.734981
3	179.01	120.579	-0.326412
4	80.346	47.583	-0.407774
5	147.847	82.518	-0.441869
6	79.115	17.961	-0.772976
7	77.682	51.96	-0.331119
8	42.638	25.155	-0.410033
9	135.582	109.471	-0.192585
10	9.023	4.506	-0.50061
Mean			-0.45074
	50% Acetic Acid
Spec. ID	Day 0	Day 1	% Diff. 1	Day 3	% Diff. 3	Day 7	% Diff 7	Note
1	129.696	72.878	-0.438086
2	31.526	15.477	-0.509072
3	179.01	100.977	-0.435914
4	80.346	43.518	-0.458368
5	147.847	72.241	-0.51138
6	79.115	52.743	-0.333338
7	77.682	43.805	-0.436098
8	42.638	23.943	-0.438459
9	135.582	112.69	-0.168842
10	9.023	2.149	-0.761831
Mean			-0.449139
	NaCO3
Spec. ID	Day 0	Day 1	% Diff. 1	Day 3	% Diff. 3	Day 7	% Diff 7	Note
1	129.696	120.39	-0.0717524	112.278	-0.134299	88.22	-0.319794
2	31.526	20.159	-0.36056	6.348	-0.798642	14.02	-0.555288
3	179.01	169.506	-0.053092	191.917	0.0721021	167.87	-0.0622312
4	80.346	75.795	-0.0566425	85.494	0.0640729	75.57	-0.0594429
5	147.847	140.883	-0.0471027	152.614	0.0322428	129.52	-0.123959
6	79.115	55.527	-0.298148	44.915	-0.432282	41.48	-0.4757
7	77.682	66.55	-0.143302	68.335	-0.120324	63.87	-0.177802
8	42.638	39.673	-0.0695389	41.602	-0.0242976	37.13	-0.129181
9	135.582	124.115	-0.0845761	164.636	0.214291	142	0.0473367
10	9.023	9.45	0.0473235	10.859	0.20348	7.82	-0.133326
Mean			-0.113739		-0.0923656		-0.198939
	Toluene
Spec. ID	Day 0	Day 1	% Diff. 1	Day 3	% Diff. 3	Day 7	% Diff 7	Note
1	129.696	109.836	-0.153127	111.895	-0.137252	113.84	-0.122255
2	31.526	23.939	-0.240659	21.019	-0.33328	25.72	-0.184165
3	179.01	161.697	-0.0967153	172.359	-0.0371543	180.82	0.0101112
4	80.346	66.799	-0.168608	67.35	-0.16175	70.16	-0.126777
5	147.847	121.695	-0.176886	124.345	-0.158962	130.61	-0.116587
6	79.115	68.706	-0.131568	67.692	-0.144385	71.77	-0.0928395
7	77.682	63.245	-0.185847	61.453	-0.208916	69.01	-0.111635
8	42.638	33.335	-0.218186	33.179	-0.221844	35.6	-0.165064
9	135.582	132.982	-0.0191766	146.245	0.0786461	158.78	0.171099
10	9.023	7.762	-0.139754	4.774	-0.470908	11.01	0.220215
Mean			-0.153053		-0.179581		-0.0517897
	6N HNO3
Spec. ID	Day 0	Day 1	% Diff. 1	Day 3	% Diff. 3	Day 7	% Diff 7	Note
1	129.696	84.034	-0.352069
2	31.526	9.852	-0.687496
3	179.01	123.23	-0.311603
4	80.346	49.043	-0.389602
5	147.847	89.728	-0.393102
6	79.115	52.778	-0.332895
7	77.682	51.39	-0.338457
8	42.638	26.053	-0.388972
9	135.582	109.996	-0.188712
10	9.023	1.853	-0.794636
Mean			-0.417755
	Boric Acid
Spec. ID	Day 0	Day 1	% Diff. 1	Day 3	% Diff. 3	Day 7	% Diff 7	Note
1	129.696	104.576	-0.193684	98.424	-0.241118	105.28	-0.188256
2	31.526	23.671	-0.249159	19.536	-0.380321	20.98	-0.334518
3	179.01	159.448	-0.109279	154.757	-0.135484	166.7	-0.0687671
4	80.346	70.264	-0.125482	65.107	-0.189667	70.15	-0.126901
5	147.847	114.461	-0.225815	117.342	-0.206328	126.58	-0.143845
6	79.115	66.995	-0.153195	64.136	-0.189332	77.04	-0.0262276
7	77.682	60.533	-0.220759	63.522	-0.182282	69.98	-0.0991478
8	42.638	31.509	-0.261011	32.103	-0.24708	36.16	-0.15193
9	135.582	129.658	-0.0436931	126.903	-0.0640129	139.98	0.0324379
10	9.023	5.122	-0.43234	5.621	-0.377036	7.42	-0.177657
Mean			-0.201442		-0.221266		-0.128481
	Thymol
Spec. ID	Day 0	Day 1	% Diff. 1	Day 3	% Diff. 3	Day 7	% Diff 7	Note
1	129.696	97.916	-0.245035	90.994	-0.298406	96.58	-0.255336
2	31.526	22.254	-0.294106	19.591	-0.378576	20.29	-0.356404
3	179.01	160.119	-0.10553	150.654	-0.158405	167.76	-0.0628457
4	80.346	65.388	-0.18617	65.447	-0.185435	75.51	-0.0601897
5	147.847	107.771	-0.271064	126.291	-0.145799	129.93	-0.121186
6	79.115	67.292	-0.149441	68.298	-0.136725	74.28	-0.0611136
7	77.682	49.962	-0.356839	44.916	-0.421797	54.12	-0.303314
8	42.638	26.198	-0.385572	24.464	-0.42624	29.14	-0.316572
9	135.582	119.93	-0.115443	126.284	-0.0685784	143.44	0.0579575
10	9.023	7.735	-0.142746	6.786	-0.247922	6.36	-0.295135
Mean			-0.225195		-0.246788		-0.177414

## Sheet: RBP
Specimen Stability & Preservativt Worksheet
Analyte/Units			Retinol-Binding Protein (mg/L)
Test Method			Nephelometry
	Ambient
Spec. ID	Day 0	Day 1	% Diff. 1	Day 3	% Diff. 3	Day 7	% Diff. 7	Day 14	% Diff. 14	Note
6	28			27	96.4286	15	53.5714	14	50
9	36			29	80.5556	28	77.7778	23	63.8889
2	40	37	92.5	37	92.5	28	70	16	40
7	44			38	86.3636	20	45.4545				Acceptable
1a	71	64	90.1408	66	92.9577	64	90.1408				through day 7
8	78			18	23.0769	68	87.1795	42	53.8462
10	83			72	86.747	78	93.9759	76	91.5663
2a	84	78	92.8571	74	88.0952	85	101.19
3a	85	82	96.4706	91	107.059	76	89.4118
4a	89	88	98.8764	76	85.3933	67	75.2809
4	90			45	50			38	42.2222
5a	95	102	107.368	102	107.368	94	98.9474
6a	96	96	100	89	92.7083	77	80.2083
3	99			86	86.8687	98	98.9899	92	92.9293
1	103	85	82.5243	98	95.1456	84	81.5534	74	71.8447
5	105			61	58.0952	80	76.1905	56	53.3333
7a	119	115	96.6387	122	102.521	97	81.5126
8a	182	156	85.7143	157	86.2637	142	78.022
11	244	209	85.6557	220	90.1639	180	73.7705	200	81.9672
9a	312	312	100	303	97.1154	309	99.0385
10a	315	305	96.8254	290	92.0635	280	88.8889
12	377	274	72.679	419	111.141	378	100.265	445	118.037
11a	515	526	102.136	505	98.0583	489	94.9515
13	8970	8790	97.9933	8680	96.767	7620	84.9498	8460	94.3144
14	9180	8490	92.4837	8380	91.2854	7590	82.6797	7880	85.8388
		Mean	93.5802		87.7897		83.498		72.2914
	Refrigerated
Spec. ID	Day 0	Day 1	% Diff. 1	Day 3	% Diff. 3	Day 7	% Diff. 7	Day 14	% Diff. 14	Note
6	28			23	82.1429	25	89.2857	21	75
9	36			31	86.1111	24	66.6667	29	80.5556
2	40	40	100	41	102.5	38	95	40	100
7	44	79	179.545	43	97.7273	42	95.4545	40	90.9091		Acceptable
1a	71	69	97.1831	65	91.5493	93	130.986
8	78			70	89.7436	69	88.4615	69	88.4615
10	83	77	92.7711	73	87.9518	74	89.1566	83	100
2a	84	79	94.0476	74	88.0952	79	94.0476
3a	85	69	81.1765	65	76.4706	78	91.7647
4a	89	81	91.0112	80	89.8876	78	87.6404
4	90			59	65.5556			50	55.5556
5a	95	88	92.6316	100	105.263	99	104.211
6a	96	84	87.5	78	81.25	80	83.3333
3	99			97	97.9798	103	104.04	87	87.8788
1	103	94	91.2621	104	100.971	90	87.3786	95	92.233
5	105			82	78.0952	102	97.1429	73	69.5238
7a	119	108	90.7563	100	84.0336	106	89.0756
8a	182	146	80.2198	140	76.9231	146	80.2198
11	244	221	90.5738	232	95.082	195	79.918	195	79.918
9a	312	309	99.0385	301	96.4744	303	97.1154
10a	315	300	95.2381	286	90.7937	260	82.5397
12	377	401	106.366	419	111.141	396	105.04	394	104.509
11a	515	491	95.3398	470	91.2621	486	94.3689
13	8970	8490	94.6488	9100	101.449	7750	86.3991	8010	89.2977
14	9180	8790	95.7516	8300	90.4139	7610	82.8976	7660	83.4423
		Mean	97.6348		90.3547		91.756		85.5203
	Frozen
Spec. ID	Day 0	Day 1	% Diff. 1	Day 3	% Diff. 3	Day 7	% Diff. 7	Day 14	% Diff. 14	Note
6	28			14	50			14	50
9	36			28	77.7778	28	77.7778	30	83.3333
2	40	37	92.5	21	52.5	20	50	23	57.5
7	44			29	65.9091	41	93.1818	44	100		Acceptable
1a	71	77	108.451	62	87.3239	76	107.042				through day 7
8	78			62	79.4872	68	87.1795	22	28.2051
10	83	74	89.1566	75	90.3614	75	90.3614	75	90.3614
2a	84	81	96.4286	77	91.6667	75	89.2857
3a	85	70	82.3529	77	90.5882	64	75.2941
4a	89	80	89.8876	76	85.3933	60	67.4157
4	90			47	52.2222			45	50
5a	95	101	106.316	105	110.526	91	95.7895
6a	96	88	91.6667	90	93.75	81	84.375
3	99			102	103.03	92	92.9293	88	88.8889
1	103	101	98.0583	24	23.301	14	13.5922	14	13.5922
5	105			51	48.5714	74	70.4762	52	49.5238
7a	119	113	94.958	110	92.437	114	95.7983
8a	182	147	80.7692	155	85.1648	150	82.4176
11	244	221	90.5738	256	104.918	212	86.8852	201	82.377
9a	312	280	89.7436	295	94.5513	306	98.0769
10a	315	295	93.6508	296	93.9683	269	85.3968
12	377	397	105.305	415	110.08	391	103.714	385	102.122
11a	515	492	95.534	481	93.3981	486	94.3689
13	8970	9300	103.679	9110	101.561	7940	88.5173	8070	89.9666
14	9180	8610	93.7908	8510	92.7015	7400	80.61	7640	83.2244
		Mean	94.6012		82.8475		83.0646		69.2211
	6N HCl
Spec. ID	Day 0	Day 1	% Diff. 1	Day 3	% Diff. 3	Day 7	% Diff. 7	Day 14	% Diff. 14	Note
6	28			33	117.857	33	117.857	35	125
9	36			20	55.5556	17	47.2222	17	47.2222
2	40	24	60	25	62.5	23	57.5	29	72.5
7	44			24	54.5455	24	54.5455	27	61.3636		Not
8	78			21	26.9231	21	26.9231	28	35.8974		Acceptable
10	83			30	36.1446	16	19.2771	14	16.8675
4	90			55	61.1111			52	57.7778
3	99			79	79.798	72	72.7273	65	65.6566
1	103	19	18.4466	19	18.4466	15	14.5631	20	19.4175
5	105			53	50.4762	61	58.0952	54	51.4286
		Mean	39.2233		56.3358		52.079		55.3131
	50% Acetic
Spec. ID	Day 0	Day 1	% Diff. 1	Day 3	% Diff. 3	Day 7	% Diff. 7	Day 14	% Diff. 14	Note
6	28			22	78.5714	27	96.4286	24	85.7143
9	36			22	61.1111	17	47.2222	14	38.8889
2	40	19	47.5	20	50	18	45	25	62.5
7	44			25	56.8182	20	45.4545	22	50		Not
8	78			27	34.6154	29	37.1795	23	29.4872		Acceptable
10	83			19	22.8916	22	26.506	16	19.2771
4	90			48	53.3333			39	43.3333
3	99			57	57.5758	56	56.5657	47	47.4747
1	103	39	37.8641	42	40.7767	32	31.068	33	32.0388
5	105			52	49.5238	53	50.4762	43	40.9524
		Mean	42.682		50.5217		48.4334		44.9667
	Na2CO3 crystals
Spec. ID	Day 0	Day 1	% Diff. 1	Day 3	% Diff. 3	Day 7	% Diff. 7	Day 14	% Diff. 14	Note
6	28			14	50	14	50	14	50
9	36			25	69.4444	25	69.4444	26	72.2222
2	40	17	42.5	17	42.5	14	35	14	35
7	44			14	31.8182	14	31.8182	14	31.8182		Not
8	78			60	76.9231	60	76.9231	62	79.4872		Acceptable
10	83	76	91.5663	79	95.1807	62	74.6988	59	71.0843
4	90			31	34.4444			28	31.1111
3	99			79	79.798	85	85.8586	78	78.7879
1	103	124	120.388	105	101.942	89	86.4078	93	90.2913
5	105			26	24.7619	28	26.6667	22	20.9524
11	244	199	81.5574	210	86.0656	184	75.4098	188	77.0492
12	377	349	92.5729	395	104.775	363	96.2865	363	96.2865
13	8970	9050	100.892	8710	97.1014	7800	86.9565	7910	88.1828
14	9180	8440	91.939	8590	93.573	7530	82.0261	7490	81.5904
		Mean	88.7737		70.5948		67.4997		64.5617
	Toluene
Spec. ID	Day 0	Day 1	% Diff. 1	Day 3	% Diff. 3	Day 7	% Diff. 7	Day 14	% Diff. 14	Note
6	28			23	82.1429	24	85.7143	21	75
9	36			26	72.2222	27	75	27	75
2	40	38	95	37	92.5	38	95	42	105
7	44			41	93.1818	36	81.8182	37	84.0909		Acceptable
8	78			70	89.7436	67	85.8974	68	87.1795
10	83	78	93.9759	77	92.7711	80	96.3855	74	89.1566
4	90			54	60			51	56.6667
3	99			99	100	108	109.091	100	101.01
1	103	77	74.7573	93	90.2913	90	87.3786	93	90.2913
5	105			76	72.381	93	88.5714	70	66.6667
11	244	246	100.82	260	106.557	221	90.5738	216	88.5246
12	377	453	120.159	487	129.178	431	114.324	435	115.385
13	8970	9510	106.02	9070	101.115	8010	89.2977	8240	91.8618
14	9180	8880	96.732	8610	93.7908	7520	81.9172	8040	87.5817
		Mean	98.2092		91.1339		90.8437		86.6725
	6N HNO3
Spec. ID	Day 0	Day 1	% Diff. 1	Day 3	% Diff. 3	Day 7	% Diff. 7	Day 14	% Diff. 14	Note
6	28			16	57.1429	17	60.7143	15	53.5714
9	36			14	38.8889	14	38.8889	14	38.8889
2	40	14	35	14	35	14	35	14	35
7	44			14	31.8182	14	31.8182	14	31.8182		Not
8	78			14	17.9487	14	17.9487	14	17.9487		Acceptable
10	83			14	16.8675	14	16.8675	14	16.8675
4	90			34	37.7778			31	34.4444
3	99			47	47.4747	46	46.4646	39	39.3939
1	103	14	13.5922	14	13.5922	14	13.5922	14	13.5922
5	105			33	31.4286	37	35.2381	30	28.5714
		Mean	24.2961		32.7939		32.9481		31.0097
	Boric Acid crystals
Spec. ID	Day 0	Day 1	% Diff. 1	Day 3	% Diff. 3	Day 7	% Diff. 7	Day 14	% Diff. 14	Note
6	28			22	78.5714	22	78.5714	19	67.8571
9	36			29	80.5556	28	77.7778	26	72.2222
2	40	46	115	37	92.5	38	95	97			*Sample 2 Day 14 = 97
7	44			41	93.1818	37	84.0909	37	84.0909		Excluded 243%
8	78			69	88.4615	67	85.8974	67	85.8974
10	83			74	89.1566	78	93.9759	74	89.1566
4	90			56	62.2222	75	83.3333	54	60
3	99			88	88.8889	101	102.02	92	92.9293		Acceptable
1	103	96	93.2039	82	79.6117	80	77.6699	95	92.233
5	105			73	69.5238	80	76.1905	72	68.5714
11	244	221	90.5738	233	95.4918	210	86.0656	214	87.7049
12	377	368	97.6127	412	109.284	374	99.2042	391	103.714
13	8970	7660	85.3958	8790	97.9933	7170	79.9331	8130	90.6355
14	9180	8990	97.9303	8330	90.7407	7540	82.1351	7590	82.6797
		Mean	96.6194		86.8702		85.8475		82.8994
	Thymol (10% in isopropanol)
Spec. ID	Day 0	Day 1	% Diff. 1	Day 3	% Diff. 3	Day 7	% Diff. 7	Day 14	% Diff. 14	Note
6	28			21	75	14	50	14	50
9	36			29	80.5556	30	83.3333	23	63.8889
2	40	35	87.5	38	95	42	105	47	117.5
7	44	74	168.182	50	113.636	47	106.818	44	100		Acceptable
8	78			70	89.7436	72	92.3077	73	93.5897
10	83	91	109.639	77	92.7711	74	89.1566	73	87.9518
4	90			57	63.3333	77	85.5556	58	64.4444
3	99			97	97.9798	107	108.081	98	98.9899
1	103	84	81.5534	94	91.2621	78	75.7282	93	90.2913
5	105			62	59.0476			47	44.7619
11	244	251	102.869	254	104.098	219	89.7541	222	90.9836
12	377	449	119.098	472	125.199	447	118.568	456	120.955
13	8970	9270	103.344	8290	92.4192	7010	78.1494	7950	88.6288
14	9180	9020	98.2571	8050	87.6906	7520	81.9172	6360	69.281
		Mean	108.805		90.5526		89.5668		84.3762
	Conclusions:		Preferred:		Ambient
			Acceptable:		Refrigerated, Frozen, Toluene, Boric Acid crystals,
					and Thymol.

## Sheet: A1MG
Specimen Stability & Preservative Worksheet
Analyte/Units			Alpha-1 Microglobulin (mg/L)
Test Method			Nephelometry
			Samples 3-6 were spiked with standard
	Ambient
Spec. ID	Day 0	Day 1	% Diff. 1	Day 3	% Diff. 3	Day 7	% Diff. 7	Day 14	% Diff. 14	Note
1	<5.18	<5.18		<5.18		<5.18		<5.18
2	<5.18	<5.18		<5.18		<5.18		<5.18
7	<5.18					<5.18		<5.18			Acceptable
8	<5.18					<5.18		<5.18
10	<5.18					<5.18		<5.18
9	5.39					5.18	96.1039	5.18	96.1039
6a	5.47	5.79	105.85	6.25	114.26	6.27	114.625
1a	6.11	6.23	101.964	5.69	93.126	6.74	110.311
10a	6.61	7.27	109.985	6.07	91.8306	7.12	107.716
2a	8.64	7.92	91.6667	8.62	99.7685	9.52	110.185
5	10.3	10.4	100.971	10.9	105.825			12.4	120.388
4a	10.8	10.6	98.1481	11.1	102.778	9.97	92.3148
4	11.2	11.3	100.893	11.5	102.679			11.7	104.464
6	11.5	12	104.348	11.5	100			11.9	103.478
3a	11.6	10.9	93.9655	8.1	69.8276	6.23	53.7069
3	14	14	100	14.7	105			15.1	107.857
9a	14.2	14	98.5915	14.3	100.704	13.7	96.4789
8a	15.2	12.9	84.8684	11.09	72.9605	11.8	77.6316
11a	17.45	16.9	96.8481	15.8	90.5444	16.3	93.4097
5a	29.85	30.8	103.183	26.9	90.1173	29.7	99.4975
7a	31.1	36.2	116.399	33.5	107.717	37	118.971
		Mean	100.512		96.4758		97.5793		106.458
	Refrigerated
Spec. ID	Day 0	Day 1	% Diff. 1	Day 3	% Diff. 3	Day 7	% Diff. 7	Day 14	% Diff. 14	Note
1	<5.18	<5.18		<5.18		<5.18		<5.18
2	<5.18	<5.18		<5.18		<5.18		<5.18
7	<5.18			<5.18		<5.18		<5.18			Acceptable
8	<5.18			<5.18		<5.18		<5.18
10	<5.18			<5.18		<5.18		<5.18
9	5.39			<5.18		<5.18		<5.18
6a	5.47	5.97	109.141	5.6	102.377	5.18	94.6984
1a	6.11	6.4	104.746	5.7	93.2897	5.97	97.7087
10a	6.61	6.91	104.539	6.27	94.8563	6.38	96.5204
2a	8.64	9.43	109.144	8.29	95.9491	8.85	102.431
5	10.3	10.6	102.913	11	106.796			11	106.796
4a	10.8	11.3	104.63	10.9	100.926	10.3	95.3704
4	11.2	11.6	103.571	10.9	97.3214			11.9	106.25
6	11.5	12.2	106.087	12	104.348			12.1	105.217
3a	11.6	11.2	96.5517	10.7	92.2414	10.3	88.7931
3	14	13.9	99.2857	14.2	101.429			14.5	103.571
9a	14.2	14.4	101.408	13.6	95.7746	13.6	95.7746
8a	15.2	12.9	84.8684	12.2	80.2632	12	78.9474
11a	17.45	17.3	99.1404	15.9	91.1175	16.2	92.8367
5a	29.85	30.6	102.513	30.4	101.843	29.4	98.4925
7a	31.1	36.4	117.042	35.4	113.826	34.9	112.219
		Mean	103.039		98.1571		95.7992		105.459
	Frozen
Spec. ID	Day 0	Day 1	% Diff. 1	Day 3	% Diff. 3	Day 7	% Diff. 7	Day 14	% Diff. 14	Note
1	<5.18	<5.18		<5.18		<5.18		<5.18
2	<5.18	<5.18		<5.18		<5.18		<5.18
7	<5.18			<5.18		<5.18		<5.18			Acceptable
8	<5.18			<5.18		<5.18		<5.18
10	5.18			5.28	101.931	5.18	100	5.18	100
9	5.39			5.73	106.308	5.18	96.1039	5.18	96.1039
6a	5.47	5.76	105.302	5.56	101.645	5.76	105.302
1a	6.11	6.56	107.365	6.17	100.982	5.73	93.7807
10a	6.61	6.38	96.5204	6.51	98.4871	6.8	102.874
2a	8.64	8.72	100.926	8.14	94.213	8.32	96.2963
5	10.3	12.9	125.243	12.7	123.301			13.4	130.097
4a	10.8	10.7	99.0741	11.2	103.704	10.8	100
4	11.2	13.3	118.75	14.2	126.786			14.5	129.464
6	11.5	11.7	101.739	12.8	111.304			13	113.043
3a	11.6	11.4	98.2759	11.1	95.6897	11.3	97.4138
3	14	14.5	103.571	14.1	100.714			15.5	110.714
9a	14.2	14.2	100	13.8	97.1831	13.1	92.2535
8a	15.2	12.3	80.9211	12.1	79.6053	12.3	80.9211
11a	17.45	16.4	93.9828	16.5	94.5559	16.7	95.702
5a	29.85	30.8	103.183	29.4	98.4925	29.2	97.8224
7a	31.1	35.8	115.113	36.6	117.685	35.9	115.434
		Mean	103.331		103.093		97.9926		113.237
	6N HCl
Spec. ID	Day 0	Day 1	% Diff. 1	Day 3	% Diff. 3	Day 7	% Diff. 7	Day 14	% Diff. 14	Note
1	<5.18	<5.18		<5.18		<5.18		<5.18
2	<5.18	<5.18		<5.18		<5.18		<5.18
7	<5.18			<5.18		<5.18		<5.18			Not
8	<5.18			<5.18		<5.18		<5.18			Acceptable
10	<5.18			<5.18		<5.18		<5.18
9	5.39			5.18	96.1039	5.18	96.1039	5.18	96.1039
5	10.3	5.18	50.2913	5.18	50.2913			5.18	50.2913
4	11.2	5.18	46.25	5.18	46.25			5.18	46.25
6	11.5	5.18	45.0435	5.18	45.0435			5.18	45.0435
3	14	5.18	37	5.18	37			5.18	37
		Mean	44.6462		54.9377		96.1039		54.9377
	50% Acetic
Spec. ID	Day 0	Day 1	% Diff. 1	Day 3	% Diff. 3	Day 7	% Diff. 7	Day 14	% Diff. 14	Note
1	<5.18	<5.18		<5.18		<5.18		<5.18
2	<5.18	<5.18		<5.18		<5.18		<5.18
7	<5.18			<5.18		<5.18		<5.18			Acceptable
8	<5.18			<5.18		<5.18		<5.18
10	<5.18			<5.18		<5.18		<5.18
9	5.39			5.18	96.1039	5.18	96.1039	5.18	96.1039
5	10.3	11.2	108.738	11.5	111.65			11.5	111.65
4	11.2	9.86	88.0357	11.5	102.679			11	98.2143
6	11.5	9.43	82	9.34	81.2174			8.6	74.7826
3	14	11.9	85	12.6	90			10.9	77.8571
		Mean	90.9434		96.3301		96.1039		91.7217
	Na2CO3 crystals
Spec. ID	Day 0	Day 1	% Diff. 1	Day 3	% Diff. 3	Day 7	% Diff. 7	Day 14	% Diff. 14	Note
1	<5.18	<5.18		<5.18		<5.18		<5.18
2	<5.18	<5.18		<5.18		<5.18		<5.18
7	<5.18			<5.18		<5.18		<5.18			Acceptable
8	<5.18			<5.18		<5.18		<5.18
10	<5.18			<5.18		<5.18		<5.18
9	5.39			5.4	100.186	5.18	96.1039	5.18	96.1039
5	10.3	8.76	85.0485	9.34	90.6796			9.2	89.3204
4	11.2	9.97	89.0179	11	98.2143			12	107.143
6	11.5	10.6	92.1739	10.6	92.1739			10.6	92.1739
3	14	12.9	92.1429	13.8	98.5714			14	100
		Mean	89.5958		95.965		96.1039		96.9482
	Toluene
Spec. ID	Day 0	Day 1	% Diff. 1	Day 3	% Diff. 3	Day 7	% Diff. 7	Day 14	% Diff. 14	Note
1	<5.18	<5.18		<5.18		<5.18		<5.18
2	<5.18			<5.18		<5.18		<5.18
7	<5.18			<5.18		<5.18		<5.18			Acceptable
8	<5.18			<5.18		<5.18		<5.18
10	5.39			5.47		5.18		5.18
9	5.8	5.18	89.3103	5.18	89.3103	5.18	89.3103	5.18	89.3103
5	10.3	10.6	102.913	10.4	100.971			10.9	105.825
4	11.2	10.9	97.3214	11.3	100.893			11.8	105.357
6	11.5	11.7	101.739	11.2	97.3913			12.2	106.087
3	14	14.3	102.143	15.9	113.571			14.7	105
		Mean	98.6853		100.427		89.3103		102.316
	6N HNO3
Spec. ID	Day 0	Day 1	% Diff. 1	Day 3	% Diff. 3	Day 7	% Diff. 7	Day 14	% Diff. 14	Note
1	<5.18	<5.18		<5.18		<5.18		<5.18
2	<5.18	<5.18		<5.18		<5.18		<5.18
7	<5.18			<5.18		<5.18		<5.18			Not
8	<5.18			<5.18		<5.18		<5.18			Acceptable
10	<5.18			<5.18		<5.18		<5.18
9	5.39			5.18	96.1039	5.18	96.1039	5.18	96.1039
5	10.3	5.18	50.2913	5.18	50.2913			5.18	50.2913
4	11.2	5.18	46.25	5.18	46.25			5.18	46.25
6	11.5	5.18	45.0435	5.18	45.0435			5.18	45.0435
3	14	5.18	37	5.18	37			5.18	37
		Mean	44.6462		54.9377		96.1039		54.9377
	Boric Acid crystals
Spec. ID	Day 0	Day 1	% Diff. 1	Day 3	% Diff. 3	Day 7	% Diff. 7	Day 14	% Diff. 14	Note
1	<5.18	<5.18		<5.18		<5.18		<5.18
2	<5.18	<5.18		<5.18		<5.18		<5.18
7	<5.18			<5.18		<5.18		<5.18			Acceptable
8	<5.18			<5.18		<5.18		<5.18
10	<5.18			<5.18		<5.18		<5.18
9	5.39			5.18	96.1039	5.18	96.1039	5.18	96.1039
5	10.3	10	97.0874	10.7	103.883			11.2	108.738
4	11.2	10.8	96.4286	11.4	101.786			11.9	106.25
6	11.5	11.7	101.739	11	95.6522			11.6	100.87
3	14	13.8	98.5714	14	100			14.6	104.286
		Mean	98.4566		99.4851		96.1039		103.249
	Thymol (10% in isopropanol)
Spec. ID	Day 0	Day 1	% Diff. 1	Day 3	% Diff. 3	Day 7	% Diff. 7	Day 14	% Diff. 14	Note
1	<5.18	<5.18		<5.18		<5.18		<5.18
2	<5.18	<5.18		<5.18		<5.18		<5.18
7	<5.18			<5.18		<5.18		<5.18			Acceptable
8	<5.18			<5.18		<5.18		<5.18
10	<5.18			<5.18		<5.18		<5.18
9	5.39			5.18	96.1039	5.18	96.1039	5.18	96.1039
5	10.3	9.92	96.3107	9.97	96.7961			9.14	88.7379
4	11.2	9.77	87.2321	10.7	95.5357			10.2	91.0714
6	11.5	8.11	70.5217	9.67	84.087			9.03	78.5217
3	14	11.6	82.8571	11.6	82.8571			12.5	89.2857
		Mean	84.2304		91.076		96.1039		88.7441
Conclusions:		Acceptable preservatives:
			50% Acetic		Boric Acid Crystals
			Na2CO3 Crystals		Thymol
			Toluene
		Unacceptable preservatives:
			6N HCl		6N HNO3
		Limit of detection was 5.18mg/L
